# Supplementary material for: Topical Application of Double-Stranded RNA Targeting 2b and CP Genes of Cucumber mosaic virus Protects Plants against Local and Systemic Viral Infection
Source: Plants (Basel). 2021 May 12;10(5):963. doi: 10.3390/plants10050963 (PMC8151262; doi:10.3390/plants10050963)
Supplement: Supplementary file 1 [file plants-10-00963-s001.zip]

Archive with 1 entries (1 files):
- plants-1121816-supplementary.pdf
